# Supplementary material for: Suboptimal SARS-CoV-2−specific CD8+ T cell response associated with the prominent HLA-A*02:01 phenotype
Source: Proc Natl Acad Sci U S A. 2020 Sep 10;117(39):24384–91. doi: 10.1073/pnas.2015486117 (PMC7533701; doi:10.1073/pnas.2015486117)
Supplement: Supplementary File [file pnas.2015486117.sd01.xlsx]

## Sheet: Sheet2
Figure 1A	Spike Pool								Membrane Pool						Nucleocapsid Pool
		IFN-γ	TNF	MIP1-β	CD107a	Perforin			IFN-γ	TNF	MIP1-β	CD107a	Perforin			IFN-γ	TNF	MIP1-β	CD107a	Perforin
	COVID-19 #4	0	0	0.29	0	0		COVID-19 #4	0.64	0.12	1.45	0.05	0		COVID-19 #4	0.09	0.01	0.19	0	0
	COVID-19 #6	0.34	0.05	0.24	0	0		COVID-19 #6	0.82	0.04	0	0	1.11		COVID-19 #6	1.88	0.58	0.49	0	0
	COVID-19 #12	0.12	0.16	0.02	0	0.15		COVID-19 #12	0.18	0.34	0.01	0	0		COVID-19 #12	0.15	0.2	0.04	0	0.08
	COVID-19 #13	0.49	0.76	0.07	0	0.32		COVID-19 #13	0.24	0.37	0	0	0		COVID-19 #13	0.51	0.68	0.03	0	0.05
	COVID-19 #14	2.6	3.23	0.71	0.31	0.33		COVID-19 #14	5.63	8.27	1.98	1.16	1.95		COVID-19 #14	0.96	0.92	0.3	0	0.59
	COVID-19 #18	0.12	0.05	0.03	0.05	0.01		COVID-19 #18	0.07	0.06	0	0.03	0.01		COVID-19 #18	0.02	0.03	0	0	0
Figure 1B	Spike Pool							Membrane Pool							Nucleocapsid Pool
		IFN-γ	TNF	MIP1-β	CD107a	Perforin			IFN-γ	TNF	MIP1-β	CD107a	Perforin			IFN-γ	TNF	MIP1-β	CD107a	Perforin
	COVID-19 #4	0	0.06	0.1	0	0.42		COVID-19 #4	0.08	0.07	0.07	0	0.17		COVID-19 #4	0	0.01	0.02	0	0.05
	COVID-19 #6	0.23	0.05	0.05	0.09	1.87		COVID-19 #6	0.01	0.07	0.02	0	2.07		COVID-19 #6	0.05	0.07	0.06	0.21	2.03
	COVID-19 #12	0.02	0.01	0.01	0	0		COVID-19 #12	0.05	0.01	0	0	0		COVID-19 #12	0	0.01	0	0	0.16
	COVID-19 #13	0	0	0	0	1.12		COVID-19 #13	0.04	0.09	0	0	0		COVID-19 #13	0.02	0	0	0	0
	COVID-19 #14	0.02	0	0	0.02	0		COVID-19 #14	0.07	0	0	0	0		COVID-19 #14	0.03	0	0	0	0.26
	COVID-19 #18	0	0	0	0.9	0		COVID-19 #18	0	0.04	0.07	0.7	0		COVID-19 #18	0	0	0.22	0.39	0
Figure 1C
	Spike Pool				Membrane Pool				Nucleocapsid Pool
		CD4	CD8			CD4	CD8			CD4	CD8
	COVID-19 #4	0	0		COVID-19 #4	0.64	0.08		COVID-19 #4	0.09	0
	COVID-19 #6	0.34	0.23		COVID-19 #6	0.82	0.01		COVID-19 #6	1.88	0.05
	COVID-19 #12	0.12	0.02		COVID-19 #12	0.18	0.05		COVID-19 #12	0.15	0
	COVID-19 #13	0.49	0		COVID-19 #13	0.24	0.04		COVID-19 #13	0.51	0.02
	COVID-19 #14	2.6	0.02		COVID-19 #14	5.63	0.07		COVID-19 #14	0.96	0.03
	COVID-19 #18	0.12	0		COVID-19 #18	0.07	0		COVID-19 #18	0.02	0
Figure 2B
		S 269-277	S 691-699	S 976-984	N 316-324	N 48-56	N 305-313	M 15-23	M 55-63	M 26-34	Orf1ab 2332-2340	Orf1ab 4515-4523	Orf1ab 3183-3191	Orf1ab 3710-3718	Orf1ab 3732-3740	Peptide pool
	COVID-19 #5	0.11	0.01	0.13	0	0	0.03	0.05	0	0	0.09	0	0.15	0.04	0.07	0.08
	COVID-19 #7	0.044	0.104	0.084	0.064	0.054	0.054	0.044	0.014	0.028	0.054	0	0.114	0.031	0	0.054
	COVID-19 #8	0.04	0.03	0.08	0	0.04	0.1	0.02	0	0.01	0.04	0	0.15	0	0.06	0.08
	COVID-19 #9	0.335	0.025	0.045	0.012	0	0	0.025	0.045	0.095	0.016	0.045	0	0	0.01	0.225
	COVID-19 #10	0.409		0.032	0.149	0.016	0.159	0.008	0	0	0	0.059	0	0	0	0.179
Figure 3Aii
		Acute	Follow up
A2/S269	COVID-19 #1	8.46883e-06	6.99029e-06
	COVID-19 #3	1.24938e-06	8.57339e-07
	COVID-19 #2	3.34093e-05	3.05233e-06
A2/Orf1ab3183	COVID-19 #1	0	0
	COVID-19 #3	0	0
	COVID-19 #2	0	1.38742e-06
Figure 3D
		S269 COVID	S269 healthy	Orf3183 COVID	orf3183 healthy	M1	GLC	Healthy Lung s269	healthy lung orf1ab
d30	COVID-19 #1	6.99029e-06		0
acute	COVID-19 #1	8.46883e-06		0
d30	COVID-19 #3	8.57339e-07		0
acute	COVID-19 #3	1.24938e-06		0
d30	COVID-19 #2	3.05233e-06		1.38742e-06
acute	COVID-19 #2	3.34093e-05		7.59301e-07
	Healthy #5		2.5974e-07		0	3.72479e-05	1.42349e-05
	Healthy #6		2.92969e-06		0	5.05102e-05	1.47959e-05
	Healthy #7		1.06242e-06		0	0.000224946	6.48882e-06
	Healthy #8		1.23001e-06		3.69004e-07	0.000317444	0.000533976
	Healthy #3		1.74292e-06		0
	Healthy #4		4.84271e-07		0
	COVID-19 #8	1.2381e-05		2.85714e-06
	COVID-19 #9	8.23215e-06		2.05804e-06
	COVID-19 #11	1.08774e-05		0
	COVID-19 #15	5.37634e-05		0
	COVID-19 #16	2.27273e-05		0
	COVID-19 #17	1.10098e-05		1.57282e-06
d45	COVID-19 #5	4.01606e-06		2.00803e-06
d100	COVID-19 #5	1.5873e-06		0
	Healthy #1		3.5461e-06		2.06856e-06	0.000133673	0.000127528
	Healthy #2		1.91571e-06		7.66284e-07	7.04403e-05	0.000128721
	Healthy #9		3.91007e-06		0
	Healthy #10		6.37523e-06		1.82149e-06
	Healthy #11		4.59242e-06		0
	Healthy #12		2.01207e-06		0
	Healthy #13							0	0
	Healthy #14							0	0
	Healthy #15							0	0
	Healthy #16							0	0
	Healthy #17							0	0
Figure 3E
		s269 ex vivo healthy	s269 in vitro healthy	s269 ex vivo convalescent	s269 in vitro convalescent	orf3183 ex vivo healthy	orf3183 in vitro healthy	orf3183 ex vivo convalescent	orf3183 in vitro convalescent
	COVID-19 #7				0.38				0.054
	COVID-19 #8			0.0012381	0.16			0.000285714	0.13
	COVID-19 #9			0.000823215	0.27			0.000205804	0.048
	COVID-19 #10				0.37				0.022
	COVID-19 #5			0.000401606	0.19			0.000200803	0.11
	Healthy #8	0.000123001	0.00235			3.69004e-05	0.00235
	Healthy #3	0.000174292	0			0	0.00836
	Healthy #4	4.84271e-05	0.00395			0	0
	Healthy #9	0.000391007	0.00518			0	0.026
Figure 4B
	HLA-DR BV605- , CD38 BV786+	HLA-DR BV605+ , CD38 BV786+	HLA-DR BV605+ , CD38 BV786-	HLA-DR BV605- , CD38 BV786-			PD1 PECy7-, CD71 BV421+	PD1 PECy7+, CD71 BV421+	PD1 PECy7+, CD71 BV421-	PD1 PECy7-, CD71 BV421-
acute	16.6667	23.1481	22.2222	37.963		acute	27.7778	22.2222	22.2222	27.7778
convalescent	0	0	0	100		convalescent	0	0	3.3	96.7
healthy	0	0	18.0328	81.9672		healthy	0	0	0	100
Figure 4C
		Gzm A+Gzm B+Gzm K+Perforin+	Gzm A+Gzm B+Gzm K+Perforin-	Gzm A+Gzm B+Gzm K-Perforin+	Gzm A+Gzm B+Gzm K-Perforin-	Gzm A+Gzm B-Gzm K+Perforin+	Gzm A+Gzm B-Gzm K+Perforin-	Gzm A+Gzm B-Gzm K-Perforin+	Gzm A+Gzm B-Gzm K-Perforin-	Gzm A-Gzm B+Gzm K+Perforin+	Gzm A-Gzm B+Gzm K+Perforin-	Gzm A-Gzm B+Gzm K-Perforin+	Gzm A-Gzm B+Gzm K-Perforin-	Gzm A-Gzm B-Gzm K+Perforin+	Gzm A-Gzm B-Gzm K+Perforin-	Gzm A-Gzm B-Gzm K-Perforin+	Gzm A-Gzm B-Gzm K-Perforin-
Total CD8	acute	30.7348	0.0602306	24.1697	0.00430219	4.3366	1.84994	0.369988	0.331268	0.503356	0.00430219	2.98141	0.0258131	1.50576	2.45655	13.1518	17.5142
	convalescent	18.7969	0.0282024	19.3271	0	9.0304	0.848892	0.465339	0.301765	0.561227	0.00282024	1.95442	0.00564048	5.71098	2.70743	9.58317	30.6757
A2/S269	acute	51.4286	0	14.2857	1.42857	0	1.42857	1.42857	0	2.85714	0	2.85714	0	1.42857	0	0	22.8571
	convalescent	25.8621	0	12.069	0	1.72414	1.72414	0	1.72414	12.069	0	3.44828	10.3448	0	0	3.44828	27.5862
Non-CD8s	acute	0.716034	0.0229498	1.02203	0.00458996	0.876683	0.405447	0.305998	0.466646	0.241738	0.00611995	0.798654	0.0780294	0.697674	0.405447	15.0872	78.8647
	convalescent	0.628365	0.0152845	0.776964	0	1.29494	0.268329	0.21738	0.317579	0.0679313	0.00424571	0.172376	0.0500993	0.845745	0.595248	10.0216	84.7239
